# Supplementary material for: Selection and validation of reference genes for quantitative real-time PCR of Quercus mongolica Fisch. ex Ledeb under abiotic stresses
Source: PLoS One. 2022 Apr 28;17(4):e0267126. doi: 10.1371/journal.pone.0267126 (PMC9049516; doi:10.1371/journal.pone.0267126)
Supplement: S1 Table — (XLSX) [file pone.0267126.s004.xlsx]

## Sheet: S1 Table 
S1 Table. The annotation and comparison information of the 11 reference genes.
Gene name	Gene ID	Arabidopsis homolog gene	Coding sequence	Annotation
TUA	Qm017969	AT1G64740	ATGAGGGAGATCATTAGCATTCATATCGGACAAGCTGGTATTCAGGTCGGAAATTCTTGTTGGGAGCTTTATTGTCTCGAACATGGTATCCAACCCGATGGCACCATGCCCAGTGATAGTACTGTTGGTGCATGTCATGATGCATTCAACACATTCTTTAGCGAGACAAGCTCAGGCCAACATGTGCCTCGAGCTGTGTTTCTTGATCTCGAACCAACCGTCATTGACGAAGTAAGAACCGGCACTTACAGACAGCTTTTCCATCCCGAGCAACTTATCTCTGGCAAAGAAGATGCAGCCAATAACTTTGCTAGAGGCCATTACACTGTTGGAAGGGAAATTGTTGACACCTGCCTTGAAAGGCTGAGGAAATTGGCAGACAATTGCACAGGGTTACAA…	Tubulin alpha chain OS=Prunus dulcis (Almond) (Amygdalus dulcis) Name=TUBA PE=2
CYP18	Qm030559	AT2G36130	ATGTCGGCAAGACCTGAAGGAAGTCCGCCGGAGGTTACGCTCGAGACCTCCATGGGTCCTTTCACCGTCGAGATGTATTACAAACACTCCCCGAGAACTTGCCGGAACTTCCTTGAGCTATCCCGGAGAGGTTACTATGACAACGTTCTGTTTCACAGAATCGTCAAGGATTTCATTGTGCAAGGTGGGGATCCTACAGGAACTGGAAGAGGTGGTGAATCCATTTATGGTTCGAAGTTTGAGGATGAGATAAACAAAGAGTTGAAGCACACAGGAGCCGGAATTTTATCAATGGCGAACGCTGGTCCTAATACAAATGGGAGTCAATTTTTCATCACCTTAGCCCCACAACCGTCCTTGGATGGAAAACACACAATATTTGGTAGAGTGTGCCGAGGC…	Peptidyl-prolyl cis-trans isomerase CYP18-2 Short=PPIase CYP18-2 EC=5.2.1.8 Cyclophilin of 18 kDa 2 Cyclophilin-18-2 OS=Arabidopsis thaliana (Mouse-ear cress) Name=CYP18-2 OrderedLocusNames=At2g36130 ORFNames=F9C22.6 PE=2
HIS4	Qm016260	AT2G28740	ATGTCAGGAAGAGGAAAAGGAGGAAAAGGGTTAGGCAAAGGAGGAGCAAAGAGACACAGAAAGGTTCTAAGAGACAACATTCAAGGAATCACAAAGCCAGCGATTCGTCGTCTTGCTCGTAGAGGAGGTGTGAAGAGAATCAGTGGATTGATCTATGAAGAAACGAGAGGTGTGTTGAAGATTTTTCTGGAGAATGTGATTAGAGATGCTGTTACTTACACTGAGCATGCGAGGAGGAAGACGGTGACTGCTATGGATGTTGTTTATGCCTTGAAGAGACAAGGAAGAACTCTATATGGATTTGGTGGTTGA	Histone H4 OS=Glycine max (Soybean) (Glycine hispida) PE=3
RPS13	Qm015916	AT4G00100	ATGGGTCGTATGCACAGTCGAGGAAAGGGTATTTCAGCCTCTGCGTTGCCTTACAAGAGATCGTCTCCGAGCTGGCTCAAGACCACCTCTCAGGATGTTGATGAATCAATCTGCAAATTTGCCAAAAAGGGATTGACCCCTTCCCAGATTGGTGTGATTCTCCGTGACTCTCACGGTATCCCTCAGGTCAAGAGTGTTACTGGAAGCAAGATCTTGAGGATACTCAAAGCTCATGGCCTTGCTCCTGAGATCCCTGAGGATCTGTACCATCTAATTAAGAAGGCTGTTGCCATCCGTAAACATCTCGAGAGGAACAGGAAGGACAAGGATTCCAAGTTCAGGCTCATCTTGGTTGAGAGCAGGATTCACCGCCTCGCTCGCTATTACAAGAAGACCAAG…	40S ribosomal protein S13 OS=Glycine max (Soybean) (Glycine hispida) Name=RPS13 PE=2
ACT97	Qm028319	AT3G12110	ATGGCAGATGGTGAAGACATTCAGCCTCTCGTCTGTGACAATGGAACCGGAATGGTTAAGGCTGGATTTGCTGGAGATGATGCACCAAGAGCTGTATTCCCTAGCATCGTTGGTCGTCCTCGACACACTGGTGTCATGGTTGGTATGGGACAAAAAGATGCTTACGTTGGTGATGAGGCTCAGTCTAAGAGAGGTATTTTGACATTGAAATATCCTATTGAGCATGGTATTGTTAGCAACTGGGATGATATGGAGAAGATTTGGCATCACACTTTCTACAATGAGCTCCGTGTTGCACCTGAAGAACACCCTGTTCTTCTCACTGAGGCTCCTCTCAACCCCAAGGCCAATCGTGAGAAAATGACTCAGATTATGTTTGAAACTTTCAACACTCCTGCC…	Actin-97 OS=Solanum tuberosum (Potato) Name=AC97 PE=3
TUB1	Qm000743	AT1G20010	ATGAGAGAGATCCTTCACATTCAAGGTGGTCAATGCGGTAACCAGATTGGTTCCAAGTTCTGGGAAGTCATCTGCGACGAGCACGGCATCGATTCCACCGGACGTTACAGTGGAGACACTGCAGATCTCCAGCTTGAACGTATCAATGTCTATTACAATGAAGCTTCAGGTGGAAGATACGTTCCTCGTGCTGTTCTTATGGATCTTGAGCCTGGTACTATGGATAGTATCAGATCCGGACCGTTTGGTCAGATCTTCCGTCCTGATAACTTTGTCTTTGGTCAGTCTGGTGCTGGTAATAATTGGGCTAAAGGTCATTACACTGAAGGTGCTGAACTTATTGATGCTGTTCTTGATGTTGTTCGTAAAGAAGCTGAGAACTGCGATTGCCTTCAAGGG…	Tubulin beta-1 chain Beta-1-tubulin OS=Eleusine indica (Goosegrass) (Cynosurus indicus) Name=TUBB1 Synonyms=TUB1 PE=2
UBQ10	Qm014280	AT4G05320	ATGCAGATCTTTGTTAAGACTCTGACCGGCAAGACCATCACCCTCGAGGTCGAAAGCTCAGACACTATTGATAATGTCAAAGCTAAGATCCAAGACAAGGAGGGTATCCCGCCAGACCAGCAGAGGTTGATCTTTGCTGGTAAGCAACTCGAAGATGGTCGCACTTTGGCAGACTATAACATCCAAAAGGAGTCCACACTTCACTTGGTGCTCCGCCTCCGTGGTGGTATGCAAATCTTTGTTAAAACCCTTACTGGGAAGACCATAACTTTGGAAGTTGAAAGCTCAGACACCATAGATAATGTTAAAGCTAAGATCCAAGACAAGGAGGGTATCCCACCAGACCAGCAGAGGTTGATCTTTGCTGGCAAGCAGCTCGAAGATGGTCGCACCCTTGCG…	Polyubiquitin 10 Ubiquitin Precursor OS=Arabidopsis thaliana (Mouse-ear cress) Name=UBQ10 OrderedLocusNames=At4g05320 ORFNames=C17L7.240 PE=2
UBC5	Qm006603	AT2G46030	ATGGCGTCGCCGAGCAAACGTCGAGAGATGGATATGATGAAACTGATGATGAGTGATTACAAGGTGGATACTGTCAACGACGATTTGCAAATGTTCTATGTCACATTCCATGGACCCACTGACAGTCTTTATCAGGGGGGTGTATGGAAGATAAAAGTGGAACTTCCCGAAGCTTATCCATACAAATCTCCATCTGTTGGATTTGTCAACAAGATTTATCACCCTAATGTCGATGAATCTTCTGGTGCTGTTTGCTTAGATGTTATAAACCAGACTTGGAGCCCAATGTTTGATCTTATAAATGTGTTCGAATCCTTCCTTCCGCAACTGCTTCTATATCCAAACCCATCAGATCCATTTAATGGAGAAGCCGCTTCTCTGTTGATGCGAGACCGTGCA…	Ubiquitin-conjugating enzyme E2 5 EC=2.3.2.23 E2 ubiquitin-conjugating enzyme 5 Ubiquitin carrier protein 5 Ubiquitin-conjugating enzyme E2-21 kDa 2 Ubiquitin-protein ligase 5 OS=Arabidopsis thaliana (Mouse-ear cress) Name=UBC5 OrderedLocusNames=At1g63800 ORFNames=F24D7.1, T12P18.18 PE=2
SAND	Qm027872	AT2G28390	ATGGCGACTTCAGATTCGAGGTCTTCTCCTTCATCATCCGACACCGAATTCGCCGATCCAAATCCTAGCTCCGATCCAGAGACGAATTCGGAGCGTGTTCAAAGTCAATTAGAGTCAATGAATTTATCTCAACCTAGCGAAGTCTCTGATGGTAGCCACACCGAATTTAGCGGTGGCGGCGATGATAATGATGATGAGGTTGCATCGGCTAACGGGAACGAAGGCGGAGTTAGCAATGGAGGTTTATTGCGTGAAGGTGTGGCGGGAACTAGCGGAGGAGAGGTTTTGTTAAGGGCGGAAAATCCGGTGGAAATGGAAGCAGGTGAAGAACCACCGAGTCCGACTAGTAGCGGTTACGATGGAGAGAGAGGAAGTAGCGGCGGAGCTACTTCTACTTAT…	Vacuolar fusion protein MON1 homolog {ECO:0000305} OS=Arabidopsis thaliana (Mouse-ear cress) OrderedLocusNames=At2g28390 {ECO:0000312|Araport:AT2G28390} PE=1
PP2A	Qm013217	AT1G10430	ATGCCGTCGAACGGAGATCTGGACCGTCAGATCGAGCAGCTGATGGAGTGTAAACCGTTATCGGAGGCGGATGTGAGGACGCTTTGCGATCAAGCGAGAGCGATCCTTGTCGAGGAATATAATGTTCAGCCGGTGAAGTGTCCTGTTACCGTTTGCGGCGATATTCACGGCCAGTTTTATGACCTTATTGAGCTCTTTCGTATCGGTGGCAACGCTCCTGATACTAACTACCTCTTCATGGGAGACTATGTAGATCGTGGCTACTATTCAGTAGAGACAGTTTCTCTATTGGTGGCACTAAAAGTGCGATACAGGGATAGACTTACAATCTTACGAGGGAATCACGAGAGTCGGCAGATTACTCAAGTCTATGGTTTTTATGACGAATGCTTGAGGAAG…	Serine/threonine-protein phosphatase PP2A catalytic subunit EC=3.1.3.16 OS=Hevea brasiliensis (Para rubber tree) (Siphonia brasiliensis) Name=PP2A PE=2
SAMDC	Qm002492	AT3G25570	ATGGCGGTCTCTGCTACAGGTTTCGAAGGATTTGAGAAAAGGCTCGAAATCTCATTCTTTGAGACTACTGACTTTCTTGATCCCCAAGGAAAGAGTCTTCGTTCTCTTACCAAATCCCAGTTAGATGAGATCTTGACTCCAGCAGAGTGCACAATTGTTTCCTCTCTCACAAACTCTTTCGTTGACTCTTACGTGCTCTCTGAATCTAGTCTCTTTGTTTATCCTTACAAGATCATCATCAAAACATGCGGGACTACTAAGCTTCTCTTGTCGATCCCGCATATCCTTAGGCTGGCTGATTCACTTTGCCTCACTGTCAAATCTGTTCGCTACACTCGTGGTAGCTTTATTTTTCCGGGAGCTCAATCTTACCCTCACCGTAGCTTCTCAGAGGAAGTT…	S-adenosylmethionine decarboxylase proenzyme Short=AdoMetDC Short=SAMDC EC=4.1.1.50 S-adenosylmethionine decarboxylase alpha chain S-adenosylmethionine decarboxylase beta chain Precursor OS=Catharanthus roseus (Madagascar periwinkle) (Vinca rosea) Name=SAMDC PE=1
